# Supplementary material for: Utilization of provider-initiated HIV testing and counselling in Ethiopia: a systematic review and meta-analysis
Source: Trop Med Health. 2022 Apr 18;50:29. doi: 10.1186/s41182-022-00420-9 (PMC9016945; doi:10.1186/s41182-022-00420-9)
Supplement: Supplementary file 3 — Additional file 3. Risk of bias assessment of studies included for systematic review and meta-analysis on utilization of PITC in Ethiopia. [file 41182_2022_420_MOESM3_ESM.xlsx]

## Sheet: Sheet1
Author name	Year of publication	Q1	Q2	Q3	Q4	Total score	Risk of Bias
Hasen T.	2009	0	0	0	1	1	Low
Tesfaye T. et al.	2010	1	0	0	1	2	Moderate
Deribew A. et al.	2011	1	1	0	0	2	Moderate
Hailu A. et al.	2011	1	1	0	0	2	Moderate
Mohammed S.et al	2011	1	1	0	1	3	High
Addisu T.	2012	1	1	1	0	3	High
Malaju MT.et al	2012	1	0	0	1	2	Moderate
Araya A.	2013	0	0	0	0	0	Low
Yadeta D. et al.	2013	0	0	0	0	0	Low
Adeba E.et al.	2014	0	0	1	0	1	Low
Deresa W. et al.	2014	0	0	0	0	0	Low
Kebede W.et al	2014	0	0	0	1	1	Low
Abdurahman S.et al	2015	1	1	0	1	3	High
Abtew S.et al	2015	1	1	0	0	2	Moderate
Fikadu D.et al	2016	1	1	1	0	3	High
Gebermedihin K.et al	2016	1	1	0	1	3	High
Merga H.et al	2016	1	0	0	1	2	Moderate
Alemu YM.et al	2017	1	1	0	1	3	High
Akal G.et al.	2018	1	0	1	1	3	High
Bekele Z. et al	2018	1	0	1	0	2	Moderate
Gizaw R. et al.	2018	1	0	0	1	2	Moderate
Geberesellase B.et al.	2019	0	0	1	0	1	Low
Gebeyehu NA.et al	2019	1	0	1	1	3	High
Zegeye B.et al	2020	1	0	1	1	3	High
Anbese B.et al.	2021	1	0	1	0	2	Moderate
low (total score: 0 to 1), moderate (total score: 2 or 3 ) or high (total score: 4)
Q1 = Was the sample frame appropriate to address the target population?
Q2 = Were study participants sampled in an appropriate way?
Q3 = Was the sample size adequate?
Q4 = Were the study subjects and the setting described in detail?
